# Supplementary material for: Simulating Space Conditions Evokes Different DNA Damage Responses in Immature and Mature Cells of the Human Hematopoietic System
Source: Int J Mol Sci. 2023 Sep 6;24(18):13761. doi: 10.3390/ijms241813761 (PMC10531023; doi:10.3390/ijms241813761)
Supplement: Supplementary file 1 [file ijms-24-13761-s001.zip]

Archive with 1 entries (1 files):
- ijms-2546388-supplementary.pdf
